# Supplementary material for: Coupling of Rigor Mortis and Intestinal Necrosis during C. elegans Organismal Death
Source: Cell Rep. 2018 Mar 6;22(10):2730–41. doi: 10.1016/j.celrep.2018.02.050 (PMC5863043; doi:10.1016/j.celrep.2018.02.050)
Supplement: Table S1. Summary Statistics for Measurements of Death-Related Phenomena, Related to Figures 1, 2, 3, 4, 5, 6, S3, S5, and S6 [file mmc2.xlsx]

## Sheet: tBOOH induced killing, Max DC
Summary data for individual death contraction trials		Note: Trials with the same trial number were not conducted at the same time.				Related to Figure 2, Figure 6 and Figure S6
tBOOH-induced death	Experiment	Max. length reduction (mean)	S.E.M.	n
N2, D1	Summed (pooled from 5 experiments)	0.775172	0.0407624	29
	1	0.78	0.043	4
	2	0.778	0.032	6
	3	0.73	0.032	4
	4	0.78	0.033	8
	5	0.79	0.05	7
N2, D4	Summed (pooled from 4 experiments)	0.841114	0.056954	19
	1	0.809	0.015	6
	2	0.876	0.058	6
	3	0.8	0.062	3
	4	0.869	0.061	4
N2, D8	Summed (pooled from 5 experiments)	0.867978	0.045142	22
	1	0.894	0.042	4
	2	0.892	0.055	3
	3	0.86	0.041	5
	4	0.838	0.056	5
	5	0.871	0.028	5
N2, D12	Summed (pooled from 6 experiments)	0.917466	0.0270113	23
	1	0.946	0.014	4
	2	0.943	0.01	3
	3	0.908	0.02	5
	4	0.893	0.016	5
	5	0.924	0.033	3
	6	0.903	0.025	3
N2, D1, 1 mM levamisole	Summed (pooled from 4 experiments)	0.829127	0.0526474	15
	1	0.815	0.023	4
	2	0.791	0.059	5
	3	0.889	0.036	3
	4	0.851	0.014	3
unc-15(e73), D1	Summed (pooled from 6 experiments)	0.923243	0.0285221	25
	1	0.905	0.038	5
	2	0.918	0.026	3
	3	0.934	0.03	5
	4	0.942	0.014	5
	5	0.908	0.022	5
	6	0.943	0.011	2
unc-54(e190), D1	Summed (pooled from 5 experiments)	0.961476	0.0161264	17
	1	0.973	0.012	3
	2	0.968	0.005	2
	3	0.958	0.017	6
	4	0.94	0.008	3
	5	0.973	0.006	3
unc-60(e723), D1	Summed (pooled from 4 experiments)	0.966282	0.0193157	14
	1	0.987	0.004	3
	2	0.942	0.008	4
	3	0.969	0.013	3
	4	0.973	0.014	4
unc-22(e66), D1	Summed (pooled from 4 experiments)	0.855716	0.0435022	23
	1	0.858	0.037	6
	2	0.792	0.043	3
	3	0.847	0.024	8
	4	0.898	0.027	6
daf-2(e1370), D1	Summed (pooled from 8 experiments)	0.886247	0.0358527	28
	1	0.891	0.024	3
	2	0.87	0.029	5
	3	0.87	0.032	4
	4	0.899	0.026	3
	5	0.866	0.004	2
	6	0.886	0.057	3
	7	0.887	0.039	6
	8	0.949	0.006	2
daf-16(mgDf50); daf-2(e1370), D1	Summed (pooled from 3 experiments)	0.863471	0.0544359	20
	1	0.825	0.039	6
	2	0.85	0.053	7
	3	0.91	0.032	7
daf-16(mgDf50), D1	Summed (pooled from 3 experiments)	0.777352	0.0510358	23
	1	0.758	0.055	10
	2	0.788	0.057	5
	3	0.795	0.039	8
daf-2(e1368), D1	Summed (pooled from 7 experiments)	0.808866	0.0394789	27
	1	0.783	0.041	4
	2	0.796	0.016	4
	3	0.83	0.039	4
	4	0.831	0.029	4
	5	0.806	0.022	4
	6	0.775	0.052	4
	7	0.852	0.019	3
daf-2(m41), D1	Summed (pooled from 4 experiments)	0.915759	0.0467657	17
	1	0.946	0.031	3
	2	0.927	0.007	4
	3	0.891	0.059	5
	4	0.913	0.056	5
daf-2(m579), D1	Summed (pooled from 6 experiments)	0.93564	0.047048	19
	1	0.986	0.005	3
	2	0.937	0.024	3
	3	0.962	0.029	3
	4	0.886	0.032	3
	5	0.908	0.068	4
	6	0.943	0.021	3
skn-1(zu135), D1	Summed (pooled from 8 experiments)	0.827585	0.0755517	21
	1	0.851	0.078	2
	2	0.895	0.053	3
	3	0.733	0.018	4
	4	0.788	0.036	4
	5	0.891	0.103	2
	6	0.889	0.026	2
	7	0.781	0.023	2
	8	0.894	0.024	2
daf-2(e1370); skn-1(zu135), D1	Summed (pooled from 5 experiments)	0.887207	0.0369828	20
	1	0.886	0.028	5
	2	0.914	0.023	4
	3	0.867	0.045	3
	4	0.856	0.027	4
	5	0.908	0.041	4
pqm-1(ok485), D1	Summed (pooled from 4 experiments)	0.779064	0.0572521	21
	1	0.807	0.042	6
	2	0.801	0.067	3
	3	0.746	0.06	9
	4	0.8	0.021	3
daf-2(e1370); pqm-1(ok485), D1	Summed (pooled from 5 experiments)	0.937377	0.0309804	24
	1	0.938	0.039	3
	2	0.936	0.043	4
	3	0.937	0.03	6
	4	0.942	0.04	6
	5	0.933	0.015	5
daf-18(nr2037, D1	Summed (pooled from 4 experiments)	0.783983	0.0692024	23
	1	0.81	0.059	6
	2	0.721	0.029	6
	3	0.861	0.071	4
	4	0.772	0.051	7
daf-2(e1370); daf-18(nr2037), D1	Summed (pooled from 4 experiments)	0.868086	0.0507379	23
	1	0.85	0.05	6
	2	0.895	0.032	6
	3	0.847	0.06	6
	4	0.883	0.053	5
clp-1(tm690), D1	Summed (pooled from 4 experiments)	0.810267	0.0437184	22
	1	0.822	0.034	8
	2	0.832	0.037	5
	3	0.798	0.028	4
	4	0.781	0.063	5
crIs4 punc-54::clp-1, D1	Summed (pooled from 6 experiments)	0.847127	0.0357928	18
	1	0.886	0.03	2
	2	0.872	0.021	2
	3	0.819	0.051	3
	4	0.84	0.054	3
	5	0.843	0.025	5
	6	0.847	0.01	3
N2, D1, 400 mM EGTA	Summed (pooled from 3 experiments)	0.733632	0.0468668	19
	1	0.721	0.041	5
	2	0.763	0.038	7
	3	0.713	0.049	7
N2, D1, 660 mM NaCl	Summed (pooled from 3 experiments)	0.767026	0.0374834	13
	1	0.795	0.042	5
	2	0.764	0.014	4
	3	0.735	0.018	4
Values for individual animals
N2, D1	N2, D4	N2, D8	N2, D12	N2, D1, 1 mM levamisole	unc-15(e73), D1	unc-54(e190), D1	unc-60(e723), D1	unc-22(e66), D1	daf-2(e1370), D1	daf-16(mgDf50); daf-2(e1370), D1	daf-16(mgDf50), D1	daf-2(e1368), D1	daf-2(m41), D1	daf-2(m579), D1	skn-1(zu135), D1	daf-2(e1370); skn-1(zu135), D1	pqm-1(ok485), D1	daf-2(e1370); pqm-1(ok485), D1	daf-18(nr2037), D1	daf-2(e1370); daf-18(nr2037), D1	clp-1(tm690), D1	crIs4 punc-54::clp-1, D1	N2, D1, 400 mM EGTA	N2, D1, 660 mM NaCl
0.78	0.802013	0.90301	0.933131	0.812183	0.896552	0.978903	0.990991	0.890295	0.91844	0.802956	0.75576	0.828916	0.970787	0.991718	0.905569	0.922801	0.85	0.898969	0.906699	0.878661	0.833333	0.906593	0.742647	0.752988
0.8	0.803859	0.832298	0.933131	0.810427	0.856557	0.980861	0.982456	0.868085	0.877622	0.828194	0.781095	0.760163	0.955789	0.983402	0.79572	0.905222	0.809412	0.976059	0.826401	0.867617	0.842105	0.864486	0.681102	0.771084
0.82	0.815534	0.912458	0.956522	0.846154	0.912134	0.95946	0.986111	0.812245	0.876221	0.87395	0.819149	0.738208	0.910675	0.983019	0.855462	0.854352	0.771429	0.940329	0.837778	0.816239	0.803922	0.886463	0.672863	0.803828
0.72	0.78869	0.927928	0.959502	0.791907	0.961702	0.964602	0.931193	0.829959	0.865052	0.853982	0.774038	0.805825	0.918239	0.953398	0.873786	0.872642	0.742243	0.993043	0.763838	0.913333	0.841026	0.857143	0.756972	0.863208
0.77	0.832237	0.924138	0.949367	0.878453	0.896552	0.972222	0.946502	0.837209	0.875	0.827586	0.723618	0.813084	0.926923	0.948582	0.955095	0.873589	0.833333	0.927007	0.745562	0.772234	0.783251	0.854167	0.751938	0.784753
0.79	0.809677	0.828125	0.948882	0.822581	0.925311	0.955882	0.943231	0.908	0.851449	0.762557	0.705314	0.798701	0.934783	0.909627	0.739965	0.879859	0.837905	0.933962	0.778626	0.852349	0.882653	0.760563	0.810714	0.783784
0.78	0.862069	0.92236	0.931408	0.757895	0.938775	0.971429	0.948598	0.746341	0.916996	0.819672	0.802198	0.77381	0.92944	0.994	0.732441	0.925	0.723558	0.888693	0.71619	0.91258	0.795812	0.842342	0.748092	0.750973
0.81	0.821429	0.842949	0.914634	0.761658	0.889362	0.973094	0.984127	0.799127	0.842912	0.865854	0.840909	0.798226	0.797895	0.935897	0.709056	0.925993	0.8425	0.963855	0.684327	0.855914	0.790123	0.888889	0.73384	0.761062
0.8	0.796774	0.898039	0.920886	0.733668	0.898374	0.929293	0.960591	0.831224	0.863636	0.770492	0.688775	0.88756	0.91828	0.957529	0.750903	0.926874	0.83812	0.972549	0.770186	0.882917	0.8	0.782407	0.790323	0.759184
0.72	0.928571	0.883562	0.93	0.851485	0.931034	0.951456	0.96281	0.848485	0.829545	0.833333	0.688775	0.812903	0.89698	0.906314	0.82449	0.913345	0.769036	0.90224	0.703252	0.92766	0.795454	0.847222	0.75102	0.714932
0.74	0.93586	0.878136	0.882883	0.894737	0.917695	0.967742	0.971831	0.84898	0.90378	0.884444	0.804348	0.815385	0.882692	0.902174	0.811828	0.823183	0.794118	0.923208	0.733753	0.864017	0.830918	0.808824	0.707819	0.746725
0.71	0.908497	0.796154	0.891641	0.922018	0.947791	0.946341	0.954167	0.841004	0.882979	0.837564	0.827103	0.803063	0.958569	0.849372	0.753176	0.864407	0.719603	0.951087	0.71564	0.927907	0.885167	0.828571	0.799163	0.754237
0.77	0.869128	0.820755	0.88	0.841629	0.976526	0.943005	0.987179	0.825	0.897059	0.938865	0.688645	0.829828	0.998073	0.966337	0.762004	0.857143	0.705607	0.908046	0.83908	0.908582	0.847291	0.845324	0.78626	0.724576
0.7	0.782258	0.751825	0.9	0.845133	0.951754	0.931818	0.978166	0.899123	0.873646	0.96087	0.802083	0.794059	0.896296	0.878846	0.818402	0.886562	0.766968	0.971119	0.927711	0.807128	0.787879	0.866935	0.678862
0.8	0.748344	0.85625	0.896194	0.866973	0.944915	0.966507		0.823864	0.926282	0.897436	0.818182	0.833708	0.850352	0.826786	0.963855	0.82047	0.831707	0.872792	0.906122	0.786017	0.765306	0.866935	0.697761
0.77	0.779141	0.861963	0.875839		0.951965	0.975845		0.848958	0.868914	0.904215	0.82439	0.866	0.933457	0.961382	0.870406	0.859489	0.635347	0.982014	0.770386	0.798319	0.830189	0.852459	0.720833
0.81	0.904321	0.899696	0.915452		0.942387	0.976635		0.836842	0.862745	0.902256	0.817757	0.821586	0.888676	0.923828	0.907063	0.897579	0.701053	0.93299	0.744186	0.926087	0.808411	0.835714	0.76
0.82	0.907407	0.883792	0.940994		0.917391			0.922747	0.874552	0.902542	0.774359	0.821918		0.965116	0.764818	0.88968	0.789855	0.963668	0.720588	0.85413	0.756522	0.853242	0.638597
0.78	0.88535	0.843373	0.886503		0.936709			0.916667	0.836299	0.941667	0.797101	0.805439		0.939834	0.796905	0.876838	0.813107	0.930841	0.850427	0.89505	0.827586		0.710204
0.75		0.845238	0.945402		0.899582			0.906122	0.948454	0.860986	0.717172	0.775281			0.877034	0.969112	0.775056	0.915709	0.833741	0.806262	0.756522
0.79		0.908824	0.903846		0.90458			0.848606	0.861925		0.770642	0.840426			0.911304		0.810384	0.945205	0.734513	0.947479	0.860577
0.72		0.874636	0.878049		0.878543			0.885321	0.888889		0.834951	0.751092						0.938333	0.745495	0.859719	0.701835
0.74			0.927445		0.919149			0.907258	0.910394		0.822727	0.788913						0.947723	0.777108	0.905782
0.74					0.950673				0.904059			0.719647						0.917609
0.79					0.935065				0.824817			0.849372
0.79									0.934483			0.833984
0.78									0.953737			0.872294
0.89									0.945017
0.8

## Sheet: AP wave, tBOOH killing
AP wave during tBOOH induced killing		Related to Figure 1
N2, D1
Experiment	Max. DC time, mins (mean)			S.E.M.			n
	Anterior	Mid-body	Posterior	Anterior	Middle	Posterior
1	7.6	13.9	20.4	1.06066	0.565685	6.01041	2
2	8.3	14.9	16.7	2.88496	2.60288	2.36495	5
3	7.9	12.8	14.6	4.02865	3.10054	2.08087	3
4	9.9	16.9	16.9	3.54448	2.59294	1.03923	3
5	11.5	18.2	17.1	8.69741	10.4652	5.65685	2
Summed (pooled from 5 experiments)	8.88	15.1867	16.8467	3.7039	3.94803	3.17712	15
Values for individual animals
Max. DC time, mins (mean)
Anterior	Mid-body	Posterior
6.8	13.5	24.6
8.3	14.3	16.1
8	11.5	14.4
10.5	17.9	19.8
7.6	13.8	14.9
11.5	14.2	15.7
4.1	17.1	18.5
5	12.7	17
6.2	9.7	13.3
12.5	15.9	13.5
7.5	15.1	16.3
14	19.9	18.1
8.3	15.8	16.3
17.6	25.6	21.1
5.3	10.8	13.1

## Sheet: tBOOH killing, DF time
Death induced by tBOOH	Related to Figure 3 and Figure 6	Note: Trials with the same trial number were not conducted at the same time.									Related to Figure 6
Start time of DF											Time of max DC
	Experiment	Start time of DF, mins (mean)	S.E.M.	n								Experiment	Time of max DC, mins (mean)	S.E.M.	n
N2 D1	Summed (pooled from 5 experiments)	8.49655	3.37633	29							N2 D1	Summed (pooled from 5 experiments)	13.5655	4.1639	29
	1	7.475	2.658	4								1	12.475	3.79418	4
	2	9.017	1.563	6								2	12.0167	2.72794	6
	3	6.6	1.225	4								3	12.725	1.75	4
	4	7.225	1.642	8								4	13.6	3.80789	8
	5	11.171	5.465	7								5	15.9571	6.22304	7
unc-22(e66), D1	Summed (pooled from 4 experiments)	18.9043	4.16626	23							unc-22(e66), D1	Summed (pooled from 4 experiments)	33.6217	10.2175	23
	1	16.1	1.673	6								1	33.85	7.23015	6
	2	20.933	5.965	3								2	40.4333	21.5194	3
	3	18.725	4.565	8								3	27.975	6.64804	8
	4	20.933	3.642	6								4	37.5167	7.92727	6
unc-15(e73), D1	Summed (pooled from 6 experiments)	24.28	8.5463	25							unc-15(e73), D1	Summed (pooled from 6 experiments)	37.42	15.2041	25
	1	12.4	1.255	5								1	24.7	4.5194	5
	2	22.933	4.752	3								2	22.7667	15.0194	3
	3	33.5	7.343	5								3	49.2	11.8975	5
	4	30.1	3.536	5								4	43.6	16.6621	5
	5	22.9	4.494	5								5	43.6	12.973	5
	6	21.85	5.303	2								6	32.35	10.9602	2
unc-54(e190), D1	Summed (pooled from 5 experiments)	16.0118	5.529	17							unc-54(e190), D1	Summed (pooled from 5 experiments)	17.1294	11.0375	17
	1	22.767	0.289	3								1	20.9333	16.358	3
	2	22.1	0	2								2	21.35	20.8597	2
	3	15.683	2.71	6								3	19.6	9.65919	6
	4	13.767	1.443	3								4	15.6	5.89491	3
	5	8.1	4.093	3								5	7.1	3.04138	3
unc-60(e723), D1	Summed (pooled from 4 experiments)	24.7786	13.1114	14							unc-60(e723), D1	Summed (pooled from 4 experiments)	31.7429	23.6354	14
	1	15.767	7.638	3								1	20.7667	30.6363	3
	2	16.35	0.866	4								2	29.225	23.5315	4
	3	41.767	5.965	3								3	45.725	21.1123	3
	4	27.225	14.459	4								4	27.4333	24.1057	4
daf-2(e1370), D1	Summed (pooled from 8 experiments)	32.7429	26.7979	28							daf-2(e1370), D1	Summed (pooled from 8 experiments)	32.7786	19.3066	28
	1	13.933	2.363	3								1	19.7667	2.25462	3
	2	17.8	2.683	5								2	22.7	0.65192	5
	3	25.975	3.198	4								3	28.225	1.75	4
	4	18.433	2.754	3								4	26.1	7.26292	3
	5	13.85	1.768	2								5	18.85	0.353553	2
	6	40.6	18.661	3								6	40.9333	21.1088	3
	7	43.35	22.385	6								7	36.85	16.9256	6
	8	108.6	6.364	2								8	86.1	2.82843	2
daf-16(mgDf50); daf-2(e1370), D1	Summed (pooled from 3 experiments)	31.325	8.88001	20							daf-16(mgDf50); daf-2(e1370), D1	Summed (pooled from 3 experiments)	42.875	9.79054	20
	1	22.85	4.886	6								1	33.85	8.71063	6
	2	31.386	5.78	7								2	42.0286	7.39047	7
	3	38.529	8.002	7								3	51.4571	4.18045	7
daf-16(mgDf50), D1	Summed (pooled from 3 experiments)	10.4913	2.53591	23							daf-16(mgDf50), D1	Summed (pooled from 3 experiments)	14.187	4.6286	23
	1	8.55	1.301	10								1	10.9	2.28765	10
	2	13.8	2.225	5								2	20.4	4.17732	5
	3	10.85	1.363	8								3	14.4125	2.75081	8
Values for individual animals											Pooled data
N2 D1	unc-22(e66), D1	unc-15(e73), D1	unc-54(e190), D1	unc-60(e723), D1	daf-2(e1370), D1	daf-16(mgDf50); daf-2, D1	daf-16(mgDf50), D1				N2 D1	unc-22(e66), D1	unc-15(e73), D1	unc-54(e190), D1	unc-60(e723), D1	daf-2(e1370), D1	daf-16(mgDf50); daf-2(e1370), D1	daf-16(mgDf50), D1
6.6	17.1	13.6	23.1	9.1	12.1	21.1	7.6				11.1	34.1	28.1	36.1	4.6	19.6	28.1	12.6
9.6	15.6	13.6	22.6	24.1	13.1	19.6	8.6				12.6	31.6	29.1	23.1	56.1	17.6	29.1	9.1
4.1	16.1	12.1	22.6	14.1	16.6	18.1	12.1				8.6	33.1	24.6	3.6	1.6	22.1	32.6	16.1
9.6	18.6	12.1	22.1	17.1	20.1	25.1	8.1				17.6	43.6	24.1	36.1	16.1	22.6	37.6	11.1
8.6	13.6	10.6	22.1	16.6	18.1	31.6	8.1				11.6	22.1	17.6	6.6	64.1	22.1	49.6	12.6
8.1	15.6	27.6	17.1	16.6	13.6	21.6	8.1				9.6	38.6	14.6	24.6	22.6	23.6	26.1	9.6
10.6	14.1	18.1	15.6	15.1	17.1	26.6	8.1				15.6	15.6	13.6	32.6	14.1	23.1	36.6	9.6
10.6	25.1	23.1	18.6	46.6	20.1	33.1	7.6				14.6	53.6	40.1	20.1	29.6	22.1	40.1	9.6
9.6	23.6	22.1	16.1	43.6	28.6	28.6	8.6				12.1	52.1	44.1	23.1	50.6	26.1	38.1	8.6
6.6	19.1	35.1	16.1	35.1	28.1	39.1	8.6				8.6	29.6	46.1	5.6	73.6	29.1	53.6	10.1
5.6	19.6	33.6	10.6	48.6	21.6	31.6	14.6				10.6	30.1	49.1	11.6	29.1	30.1	42.6	20.1
7.1	11.6	34.1	14.6	23.1	25.6	23.1	16.1				12.1	22.1	69.1	20.6	19.1	27.6	33.1	20.1
5.6	17.6	42.6	12.1	17.1	18.6	37.6	14.1				13.6	29.1	37.6	9.1	54.6	26.6	50.1	27.1
8.1	24.1	29.1	14.6	20.1	21.1	54.1	14.1				14.6	37.1	58.6	17.1	8.6	33.1	57.6	19.1
7.6	24.1	35.1	11.6		15.6	36.1	10.1				14.6	32.1	50.6	10.6		18.6	52.6	15.6
10.6	20.6	32.1	3.6		12.6	44.1	10.1				18.6	28.6	15.1	5.6		18.6	53.1	15.6
6.1	13.1	26.1	9.1		15.1	32.6	9.1				10.6	15.1	48.1	5.1		19.1	48.6	11.1
7.6	20.1	28.1			28.6	37.1	10.1				16.6	36.6	45.6			26.1	52.1	15.1
7.6	17.1	27.1			31.1	34.1	10.1				16.6	23.6	61.6			31.6	52.1	13.1
5.1	16.6	26.1			62.1	31.6	11.1				14.1	43.6	38.6			65.1	44.1	14.6
6.1	22.1	25.1			33.6		11.6				7.6	34.6	50.6			29.1		13.6
7.1	25.1	19.1			36.6		11.1				10.1	41.6	34.6			32.1		12.1
16.6	24.6	17.1			39.1		13.6				17.1	45.1	29.6			37.6		20.1
9.1		18.1			39.1						9.6		24.6			28.6
15.6		25.6			24.1						24.1		40.1			23.6
15.1					87.6						21.1					70.1
13.6					104.1						20.1					84.1
2.6					113.1						11.6					88.1
5.6											8.1

## Sheet: Heat killing, Max DC
Death induced by heating	Experiment	Maximum length reduction (mean)	S.E.M.	n		Related to Figure 2, Figure S5 and Figure S6
N2 D1	Summed (pooled from 5 experiments)	0.871267	0.0315164	18
	1	0.88	0.04	6
	2	0.88	0.01	3
	3	0.89	0.03	3
	4	0.83	0.02	3
	5	0.88	0.01	3
unc-15(e73), D1	Summed (pooled from 6 experiments)	0.969548	0.0112086	16
	1	0.97	0.01	3
	2	0.97	0.01	4
	3	0.97	0.02	3
	4	0.97	0.01	2
	5	0.98	0.01	2
	6	0.96	0.01	2
unc-60(e723), D1	Summed (pooled from 6 experiments)	0.989922	0.00525841	17
	1	1	0.01	3
	2	0.99	0.01	3
	3	0.99	0.01	2
	4	0.99	0	3
	5	0.99	0	3
	6	0.99	0	3
unc-54(e190), D1	Summed (pooled from 5 experiments)	0.993346	0.0181499	15
	1	0.97	0.03	3
	2	1	0	3
	3	1	0	3
	4	1	0	3
	5	1	0	3
unc-22(e66), D1	Summed (pooled from 5 experiments)	0.9464	0.0194298	16
	1	0.95	0.01	3
	2	0.97	0.01	3
	3	0.93	0.02	4
	4	0.95	0.02	3
	5	0.94	0.01	3
daf-2(e1370), D1	Summed (pooled from 6 experiments)	0.932741	0.0337062	17
	1	0.91	0.05	3
	2	0.92	0.04	3
	3	0.99	0	2
	4	0.94	0.02	4
	5	0.94	0.02	2
	6	0.92	0.02	3
N2 D1, 660 mM NaCl	Summed (pooled from 4 experiments)	0.727097	0.0527408	14
	1	0.72	0.06	4
	2	0.72	0.04	4
	3	0.69	0.03	3
	4	0.79	0.04	3
N2 D1, 400 mM EGTA	Summed (pooled from 4 experiments)	0.733987	0.0363842	16
	1	0.74	0.03	4
	2	0.74	0.02	4
	3	0.76	0.03	4
	4	0.7	0.05	4
Values for individual animals
N2 D1	N2 D1, 660 mM NaCl	N2 D1, 400 mM EGTA	unc-22(e66), D1	unc-15(e73), D1	unc-60(e723), D1	unc-54(e190), D1	daf-2(e1370), D1
0.87013	0.750951	0.778243	0.943609	0.967078	0.999913	0.988886	0.924765
0.919831	0.779245	0.724868	0.964427	0.977579	0.996803	0.984688	0.853968
0.87234	0.672032	0.753555	0.953975	0.978541	0.990776	0.929951	0.936242
0.804082	0.671968	0.718447	0.964427	0.98	0.991973	0.996661	0.879859
0.894118	0.721281	0.733645	0.980545	0.976562	0.982267	1	0.919094
0.888889	0.758364	0.726804	0.951965	0.95614	0.99252	1	0.954545
0.888889	0.671727	0.72332	0.915254	0.956	0.988189	1	0.986928
0.890756	0.71298	0.770335	0.954918	0.95045	0.995968	1	0.986577
0.872428	0.652985	0.73545	0.925926	0.982684	0.982055	1	0.92069
0.87069	0.697286	0.73057	0.910204	0.982143	0.989575	1	0.938406
0.873913	0.71627	0.78744	0.941909	0.975845	0.983174	1	0.946128
0.915612	0.748359	0.769585	0.939759	0.962185	0.986667	1	0.962712
0.840909	0.833333	0.68018	0.968627	0.98	0.991228	1	0.926282
0.843318	0.792576	0.641509	0.957627	0.969811	0.985149	1	0.949367
0.804545		0.742574	0.931727	0.965368	0.991228	1	0.902622
0.889831		0.727273	0.9375	0.952381	0.986111		0.941935
0.868644					0.995074		0.926471
0.873874

## Sheet: Pumping rate
Pumping rate in different strains	Trial	Pumping rate per min (mean)	S.E.M.	n		Related to Figure S3
N2, D1	Summed (pooled from 4 experiments)	284.1	29.1766	40
	1	283.2	17.261	10
	2	280	20.997	10
	3	265.333	43.818	9
	4	304	18.676	11
unc-15(e73), D1	Summed (pooled from 4 experiments)	142.95	82.3497	80
	1	216	41.398	10
	2	228.4	73.888	10
	3	106.8	74.153	30
	4	126.267	68.928	30
unc-60(e723), D1	Summed (pooled from 4 experiments)	148.025	79.2308	80
	1	180.8	86.529	10
	2	248.2	61.075	10
	3	112.667	59.041	30
	4	139.067	70.189	30
unc-54(e190), D1	Summed (pooled from 4 experiments)	112.95	70.212	80
	1	97.6	69.492	10
	2	93.6	77.154	10
	3	131.333	64.499	30
	4	106.133	72.904	30
unc-22(e66), D1	Summed (pooled from 4 experiments)	172.1	70.6425	80
	1	212.4	36.682	10
	2	188.8	77.075	10
	3	525.333	257.995	30
	4	189.2	44.643	30
daf-2(e1370), D1	Summed (pooled from 6 experiments)	277.68	19.7862	100
	1	258.4	14.871	10
	2	273.2	19.871	10
	3	287.6	16.379	10
	4	274.4	36.28	10
	5	285.6	14.078	30
	6	275.467	14.583	30
daf-16(mgDf50), D1	Summed (pooled from 2 experiments)	278.8	27.9884	60
	1	253.6	11.726	30
	2	304	11.931	30
Values for individual animals
N2, D1	unc-15(e73), D1	unc-60(e723), D1	unc-54(e190), D1	unc-22(e66), D1	daf-2(e1370), D1	daf-16(mgDf50), D1
264	232	164	152	244	264	320
296	200	156	112	240	264	300
260	172	184	24	176	252	296
308	160	212	108	132	232	300
264	280	232	176	224	276	316
280	168	48	204	252	272	316
304	244	268	12	208	276	292
280	240	276	4	216	240	316
296	260	24	116	236	256	276
280	204	244	68	196	252	300
308	296	172	124	200	224	316
280	224	328	220	164	264	312
272	244	172	32	72	264	316
264	244	196	8	196	276	312
288	192	292	128	36	276	324
280	272	292	36	248	284	308
288	36	248	200	240	276	280
276	272	288	72	256	292	308
236	232	186	116	228	284	304
308	272	308	0	248	292	308
280	248	140	212	116	260	320
164	128	52	216	24	292	304
272	156	192	188	216	296	296
236	104	188	128	208	292	308
260	8	168	140	32	280	288
296	116	132	148	200	292	300
312	0	208	144	184	284	292
276	84	72	188	192	292	304
292	76	48	8	144	268	296
292	184	92	84	224	320	292
292	208	160	192	112	192	268
340	212	172	88	0	288	240
316	148	140	148	224	324	240
320	0	8	20	200	244	256
292	196	164	92	208	268	248
300	0	84	172	124	280	240
292	0	164	56	40	304	260
276	184	96	56	196	268	240
300	0	96	108	168	280	284
324	140	44	12	0	296	260
	172	32	192	204	320	240
	64	108	12	184	312	240
	116	112	104	236	300	260
	128	100	152	88	284	260
	44	176	184	0	300	264
	0	176	148	212	296	264
	124	156	176	208	276	268
	128	64	188	0	272	252
	92	8	204	12	280	252
	144	28	180	124	284	256
	212	152	132	228	264	252
	208	152	16	232	264	244
	160	204	0	256	288	236
	164	116	176	208	284	252
	136	72	216	220	272	244
	116	108	72	220	280	260
	200	176	204	232	304	248
	136	48	192	192	284	272
	140	76	56	220	284	264
	8	184	0	168	288	244
	200	208	8	196	300
	208	232	40	192	280
	188	12	12	184	300
	116	188	140	204	296
	52	236	192	156	276
	184	204	116	180	272
	40	120	156	188	276
	156	116	132	196	276
	172	196	148	180	264
	208	8	200	196	292
	0	220	188	212	280
	48	148	172	196	288
	124	120	72	128	268
	96	220	8	160	284
	92	0	156	112	260
	224	76	140	164	276
	64	80	100	196	264
	48	216	88	204	264
	76	100	0	20	276
	12	184	52	236	308
					284
					272
					276
					272
					264
					276
					292
					264
					252
					264
					288
					276
					284
					280
					276
					240
					296
					260
					304
					276

## Sheet: Ca2+ increase during tBOOH kill
Increased GCaMP3 fluorescence in anterior body wall muscle cytoplasm during tBOOH-induced death.				Related to Figure 4
AQ2953, D1
Experiment	GCaMP3/RFP (mean)		S.E.M.		n
	Initial	tBOOH induced	Initial	tBOOH induced
1	0.126427	0.292695	0.022979	0.0416465	5
2	0.118034	0.267806	0.0153384	0.117293	5
Summed (pooled from 2 experiments)	0.122231	0.280251	0.0189423	0.0840084	10
Values for individual animals
GCaMP3/RFP (mean)
Initial	tBOOH induced
0.160889	0.340179
0.137759	0.268332
0.11875	0.315451
0.105058	0.234266
0.109677	0.30525
0.127815	0.378556
0.133001	0.408261
0.101488	0.148748
0.101404	0.193648
0.126464	0.209817
Time of appearance of Ca2+ increase in body wall muscles and DF in intestine in anterior, middle and posterior parts of worm body during tBOOH-induced death. (N = 10 animals, 2 trials).
AP wave of Ca2+ and DF during tBOOH induced killing
AQ2953, D1
Experiment	Time of Ca2+ increase, mins (mean)			S.E.M.			n
	Anterior	Mid-body	Posterior	Anterior	Middle	Posterior
1	6.21429	13.6429	17.2143	1.79947	1.40577	1.82248	7
2	6	12.8125	17.8125	1.48805	1.90746	2.64491	8
Summed (pooled from 2 experiments)	6.1	13.2	17.5333	1.5834	1.68819	2.23979	15
Experiment	Time of DF start, mins (mean)			S.E.M.			n
	Anterior	Mid-body	Posterior	Anterior	Middle	Posterior
1	9.28571	16.2857	22.5714	1.1127	1.46791	1.42678	7
2	8	14.9375	22.0625	1.0351	2.12867	2.98134	8
Summed (pooled from 2 experiments)	8.6	15.5667	22.3	1.22766	1.91672	2.32071	15
Values for individual animals
Time of Ca2+ increase, mins (mean)				Time of DF start, mins (mean)
Anterior	Mid-body	Posterior		Anterior	Mid-body	Posterior
6.5	14	19		10	17	22.5
4	11	13.5		8	14	19.5
4.5	13	16.5		9	16.5	23
9.5	15.5	17.5		10	16	22.5
6	13.5	18		11	18.5	23.5
7	14.5	18.5		8	15	23.5
6	14	17.5		9	17	23.5
7	13	19		8	16	21.5
6	10	13		7	11.5	16
5.5	13	18		8.5	15	25
5.5	12	17		8	15.5	22.5
6	12.5	18		9	16	21.5
5	14	19.5		8.5	14	22.5
4	11.5	16		6	13	21.5
9	16.5	22		9	18.5	26

## Sheet: ATP drop during death
Relative ATP content in muscle measured with muscle-expressed ATP sensor Queen-2m as 402ex/482ex.			Related to Figure 5 and Figure S5
GA2001 wuIs305[pmyo-3::Queen-2m], D1
Starvation	GA2001, D1
	Experiment	Normalized 400ex/488ex (mean)		S.E.M.		n
		Fed	Starved	Fed	Starved
	1	1	0.677232	0.0918545	0.0834018	5
	2	1	0.55422	0.0834018	0.0834018	5
	Summary (pooled from 2 experiments)	1	0.615726	0.313257	0.255384	10
5% phenoxypropanol (PP)	GA2001, D1
	Experiment	Normalized 400ex/488ex (mean)		S.E.M.		n
		5% PP, 0 mins	5% PP, 20 mins	5% PP, 0 mins	5% PP, 20 mins
	1	1	0.393957	0.121587	0.0237449	4
	2	1	0.427396	0.112887	0.0479165	7
	Summary (pooled from 2 experiments)	1	0.415237	0.109914	0.0427945	11
5% sodium azide	GA2001, D1
	Experiment	Normalized 400ex/488ex (mean)		S.E.M.		n
		5% sodium azide, 0 mins	5% sodium azide, 5 mins	5% sodium azide, 0 mins	5% sodium azide, 5 mins
	1	1	0.752572	0.187186	0.156766	5
	2	1	0.822783	0.198673	0.140557	5
	Summary (pooled from 2 experiments)	1	0.787677	0.317069	0.247174	10
2 mM oligomycin	GA2001, D1
	Experiment	Normalized 400ex/488ex (mean)		S.E.M.		n
		2 mM oligomycin, 0 mins	2 mM oligomycin, 5 mins	2 mM oligomycin, 0 mins	2 mM oligomycin, 5 mins
	1	1	0.743403	0.183044	0.127279	3
	2	1	0.647514	0.163938	0.1441	8
	3	1	0.543049	0.174254	0.115897	6
	Summary (pooled from 2 experiments)	1	0.627565	0.0815972	0.0870405	17
Values for individual animals
Normalized 400ex/488ex (mean)
Fed	Starved	5% PP, 0 mins	5% PP, 20 mins	5% sodium azide, 0 mins	5% sodium azide, 5 mins	2 mM oligomycin, 0 mins	2 mM oligomycin, 5 mins
1.03227	0.895837	1.08806	0.403004	0.964121	0.67501	1.07124	0.695794
1.00771	0.525943	1.12087	0.409759	0.981671	0.684545	0.886135	0.782214
0.845294	0.755237	0.886487	0.404458	0.86492	0.768583	1.04263	0.752201
1.0247	0.480687	0.904592	0.358607	1.04317	0.783942	1.1815	0.689716
1.09002	0.728458	0.866906	0.344095	1.14612	0.850781	0.960038	0.576705
1.03434	0.654503	0.844091	0.419919	1.06152	0.769707	0.943901	0.726325
1.10742	0.790121	1.14179	0.439991	0.957651	0.856821	0.99033	0.64288
0.996426	0.601278	0.996227	0.426476	0.838613	0.891635	0.92811	0.551882
0.840964	0.434547	0.989053	0.4031	0.995569	0.837308	1.0121	0.648878
1.02085	0.290652	1.10431	0.497607	1.14665	0.758444	0.958993	0.706715
		1.05762	0.460586			1.02503	0.637011
						1.0972	0.598847
						1.12133	0.500027
						0.973934	0.530626
						0.987853	0.550946
						0.91307	0.544614
						0.906621	0.533231
ATP decline in muscles measured with Queen-2m upon tBOOH killing in different segments of the nematode body
AP wave during tBOOH induced killing
GA2001 wuIs305[pmyo-3::Queen-2m], D1
Experiment	Relative 400ex/488ex	Max DC time, mins (mean)			S.E.M.			n	Summary (pooled from 2 experiments)
		Anterior	Mid-body	Posterior	Anterior	Middle	Posterior
1	0.7	5.9	10.9	5.5	2.21923	4.72229	1.87083	5
	0.5	13.4	19.7	15.7	4.32146	6.49615	3.61594
	0.3	18	25.3	22.1	7.31437	6.41872	4.15933
2	0.7	7.5	10.7	8	1.27475	2.4135	1.76777	5
	0.5	13.4	17.3	19.3	2.16217	1.82346	1.92354
	0.3	15.9	26.9	25.3	2.16217	4.5607	3.11448
Summary (pooled from 2 experiments)	0.7	6.7	10.8	6.75	1.90321	3.5371	2.16346	10
	0.5	13.4	18.5	17.5	3.22146	4.67262	3.32499
	0.3	16.95	26.1	23.7	5.2039	5.31664	3.85285
Pooled data
Anterior	0.7	2.5	6	5.5	8.5	7	7.5	8	5.5	7.5	9
	0.5	6	13.5	15.5	17	15	10.5	13	12.5	16	15
	0.3	8.5	29	16.5	18.5	17.5	13	15	15.5	18.5	17.5
Mid-body	0.7	3.5	12.5	10.5	11.5	16.5	8.5	14	12.5	9	9.5
	0.5	9	20	26	20	23.5	16	17.5	19.5	18.5	15
	0.3	14	30	27.5	28	27	27.5	19	28	30	30
Posterior	0.7	6.5	2.5	5.5	5.5	7.5	8.5	7	9	5.5	10
	0.5	14	12	14.5	16.5	21.5	20	20	21	19.5	16
	0.3	17.5	20	27	20	26	21.5	25	24	26	30
AP wave during tBOOH induced killing	Related to Figure S5
GA2002 daf-2(e1370) III; wuIs305[pmyo-3::Queen-2m], D1
Experiment	Relative 400ex/488ex	Time after tBOOH treatment, mins (mean)			S.E.M.			n
		Anterior	Mid-body	Posterior	Anterior	Middle	Posterior
1	0.7	18.4	16.6	18.6	10.3102	12.0955	9.73653	5
	0.5	39.2	48	46.6	11.7132	12.8258	19.9198
	0.3	45.8	59	62.6	15.2545	15.248	11.4586
2	0.7	20.6	18	17	15.1921	12.7867	9.66954	5
	0.5	38.8	39	38.2	16.5741	18.3167	19.2925
	0.3	46	68.6	59	19.6469	19.3856	18.3439
Summary (pooled from 2 experiments)	0.7	19.5	18.2	17.8	12.295	10.6646	9.18695	10
	0.5	39	43.5	42.4	13.5319	15.6436	19.0099
	0.3	45.9	63.8	60.8	16.5828	17.2034	14.5434
Values for individual animals
Anterior	0.7	28	17	9	8	30	6	13	36	38	10
	0.5	48	54	28	28	38	31	34	59	52	18
	0.3	53	62	29	30	55	40	37	67	65	21
Mid-body	0.7	24	31	10	8	19	11	6	39	20	14
	0.5	49	64	39	32	56	32	27	71	37	28
	0.3	61	76	46	41	71	68	59	100	68	48
Posterior	0.7	25	27	9	7	25	11	11	34	14	15
	0.5	55	67	33	19	59	35	24	72	30	30
	0.3	61	78	48	57	69	53	69	86	43	44
ATP content in A class worms of different ages (3 trials)
N2	Relative luminometer units (RLU)
	Experiment 1	Experiment 2	Experiment 3
D1	1533.5	2538	2177.5
D4	3280	4921	7802
D8	5765	5918.5	6590.67
D12	5158	6621	5816.67
D16	5102	4343.5	4094
ATP content in A, B and C class worms		N2
	Worm mobility type	Relative ATP content	S.E.M.	n
Experiment 1	A	1	0.356475	10
	B	0.84451	0.343569	10
	C	0.451779	0.317577	29
Experiment 2	A	1	0.458193	10
	B	0.657232	0.303796	10
	C	0.301314	0.248751	30
Summary	A	1	0.399548	20
	B	0.750871	0.32994	20
	C	0.375272	0.292204	59
Values for individual animals
A	B	C
1.22148	0.473339	0.51935
0.642884	0.642254	0.419766
1.67591	1.27883	0.437413
0.937855	0.866003	0.171436
0.642884	0.49792	0.772091
1.23598	1.50889	0.223119
0.583638	0.913274	0.431741
0.705282	0.874827	1.06832
1.18807	0.491617	0.284886
1.16602	0.898147	0.378167
1.13359	1.11833	0.129207
0.849105	0.528752	0.494138
0.567281	0.489253	1.15467
0.798459	0.473744	0.360519
1.07374	0.243778	0.103366
0.550561	0.625439	0.446237
1.42317	0.734	0.562208
1.21235	1.06429	0.257784
1.94175	0.960332	0.194756
0.449996	0.334408	0.454431
		0.206731
		0.682592
		0.24896
		0.190974
		0.514938
		1.40426
		0.209253
		0.139922
		0.640363
		0.0685778
		0.446846
		0.503308
		0.605084
		0.606538
		1.02527
		0.172777
		0.342889
		0.29297
		0.812998
		0.608719
		0.154603
		0.167688
		0.28982
		0.587879
		0.251048
		0.110985
		0.310175
		0.254441
		0.149756
		0.16163
		0.0644583
		0.103957
		0.136913
		0.079967
		0.0714857
		0.123343
		0.062762
		0.0518574
		0.420675
ATP content in D1 adults of wild type, daf-2(e1370) and daf-16(mgDf50); daf-2(e1370)
		400ex/488ex	S.E.M.	n
Experiment 1	Wild type, D1 (GA2001)	1.63699	0.221408	14
	daf-2(e1370), D1 (GA2002)	1.44036	0.231682	14
	daf-16(mgDf50); daf-2(e1370), D1 (GA2003)	1.62666	0.323374	14
Experiment 2	Wild type, D1 (GA2001)	1.67484	0.181199	34
	daf-2(e1370), D1 (GA2002)	1.70403	0.323532	37
	daf-16(mgDf50); daf-2(e1370), D1 (GA2003)	1.66576	0.271919	34
Summary	Wild type, D1 (GA2001)	1.66325	0.192824	49
	daf-2(e1370), D1 (GA2002)	1.62797	0.321202	52
	daf-16(mgDf50); daf-2(e1370), D1 (GA2003)	1.65379	0.285771	49
Values for individual animals
Wild type, D1 (GA2001)	daf-2(e1370), D1 (GA2002)	daf-16(mgDf50); daf-2(e1370), D1 (GA2003)
1.74604	1.297	1.92233
1.73618	1.20524	1.7495
1.79724	1.14751	1.43678
1.8425	1.44472	1.53312
1.1298	1.94706	1.96697
1.65442	1.92717	2.01701
1.76071	1.339	1.70909
1.86429	1.44758	1.64049
1.53917	1.40288	0.999819
1.84718	1.48245	1.30794
1.54107	1.23961	1.43926
1.71067	1.29902	1.12562
1.19299	1.40121	1.83023
1.55558	1.58464	2.09505
1.63699	1.44036	1.62666
1.35788	1.50451	1.69854
1.68566	1.60876	1.97918
1.56444	1.30783	1.94089
1.73037	1.27284	2.12011
1.54137	1.23992	1.73188
1.59246	1.48751	1.62511
1.60152	1.4558	1.71583
1.83853	1.52713	1.96947
1.61186	1.36985	1.12526
1.67198	1.76948	1.48675
1.89635	1.56122	1.45683
1.63246	1.58339	1.58202
1.74306	1.63991	1.10524
1.70253	1.21664	1.2332
1.73201	1.66642	1.2701
1.50383	1.58458	1.7282
1.84058	1.65561	1.60163
2.04633	1.73063	1.77604
1.98918	1.61515	1.39799
1.09355	1.87355	1.78297
1.69446	1.52379	1.53815
1.63445	1.80466	1.89519
1.42563	1.49764	1.91102
1.5549	1.21781	1.86283
1.82128	1.69302	1.60591
1.62009	1.95459	1.53097
1.65927	2.14717	1.69818
1.7089	1.82352	1.19209
1.8711	2.21659	1.87924
1.5988	1.93922	2.07035
1.71234	2.12831	1.92338
1.88048	2.01206	1.99797
1.58644	1.69047	1.67327
1.80032	2.05575	1.53018
	2.7315
	2.14847
	1.79394
