# Supplementary material for: Coupling of Rigor Mortis and Intestinal Necrosis during C. elegans Organismal Death
Source: Cell Rep. 2018 Mar 6;22(10):2730–41. doi: 10.1016/j.celrep.2018.02.050 (PMC5863043; doi:10.1016/j.celrep.2018.02.050)
Supplement: Data S1. MATLAB Script to Extract Coordinates Corresponding to the Head and the Tail Ends from Kymographs and R Scripts to Analyze Body Length Changes, Related to Death Contraction Assays in the Experimental Procedures [file mmc8.zip › Data S1.txt]

‘————————————————————————————————————————————————————————————————
‘Matlab script to extract coordinates of head and tail ends of a worm from kymograph


fid = fopen('list.txt','r');
F = textscan(fid, '%s');
lines = F{1};
noLines = size(lines, 1)
fclose(fid);

fid = fopen('out.txt','r');
G = textscan(fid, '%s');
lines2 = G{1};
noLines2 = size(lines2, 1)
fclose(fid);

fid = fopen('figsave.txt','r');
H = textscan(fid, '%s');
lines3 = H{1};
noLines3 = size(lines3, 1)
fclose(fid);

for i=1:noLines
    
    imagePath = lines(i, 1);
    dataSave = lines2(i, 1);
    figSave = lines3(i, 1);


% data = imread(imagePath{1});
% imagesc(data(:,:,1)==255)
% [x,y]=find(data(:,:,1)==255)
% %plot (y,x)
% image(data);
% hold on
% plot (y,x)
% hold off
% 
% 
% imagesc(data(:,1,:)==255)
% 
% x';
% y';
% 
% [x,y]=find(data(:,:,1)==255);
% result (y,1)=y;
% result (y,2)=x;
% [x,y]=find(data(:,:,2)==255);
% result (y,3)=x;
% [x,y]=find(data(:,:,1)==250);
% result (y,4)=x;


data = imread(imagePath{1});
[x,y]=find((data(:,:,1)==255) .* (data(:,:,2)==0) .* (data(:,:,3)==0));
x';
y';

result (y,1)=y;
result (y,2)=x;


[x,y]=find((data(:,:,1)==0) .* (data(:,:,2)==255) .* (data(:,:,3)==0));
result (y,3)=x;
[x,y]=find((data(:,:,1)==250) .* (data(:,:,2)==0) .* (data(:,:,3)==0));
result (y,4)=x;
% 
% data = imread(imagePath{1});
% % imagesc(data(:,:,1)==255)
% [x,y]=find(data(:,:,1)==255 * data(:,:,2)==0 * data(:,:,3)==0)
% %plot (y,x)
% image(data);
% hold on
% plot (y,x)
% hold off
% 
% 
% imagesc(data(:,1,:)==255)
% 
% x';
% y';
% 
% [x,y]=find(data(:,:,1)==255 * data(:,:,2)==0 * data(:,:,3)==0);
% result (y,1)= y;
% result (y,2)=x;
% [x,y]=find(data(:,:,1)==0 * data(:,:,2)==255 * data(:,:,3)==0);
% result (y,3)=x;
% [x,y]=find(data(:,:,1)==250 * data(:,:,2)==0 * data(:,:,3)==0);
% result (y,4)=x;
% 
% 
% 
% plot(result(:,1),result(:,[2 3 4]))


result(:,5)=result(:,3)-result(:,2)
result(:,6)=(result(:,3)-result(:,2))./result(1,5)
%
s=0
e=0
b=0
s1=0
e1=0
w1=0
flag=1
flag2=1
flag3=1
flag4=1
sizeresult = size(result)
ddd=sizeresult(1)
stopf= (fix((ddd-6)./5))*5+6
for i=6:5:sizeresult
%for j=1:99
%a=
%result(i,6)=i

result(i,7)=(result(i,5)-result(i-5,5));
a=result(i,7);
%  enter from >=0  to  -2__0
if (result(i,7)<0 && result(i,7)>=-2 && b>=0 && flag3==1)
    flag3=2
    flag4=1
    s=s+1;
    result(s,8)=i
end
%  enter from >=0  to  <-2
if (result(i,7)<-2 && b>=0 && flag3==1 && flag4==1)
    flag3=1
    flag4=2
           s=s+1;
    result(s,8)=i
end
% %  enter from >=0  to  <-2
% if (result(i,7)<-2 && b>=0 && flag3==1 && flag4==1)
%     flag3=1
%     flag4=2
%            s=s+1;
%     result(s,8)=i
% end
%  switch  from -2__0  to  <-2
if (result(i,7)<-2 && b>=-2 && b<0 && flag3==2)
    flag3=1
    flag4=2
           e=e+1;
    result(e,9)=i
    s=s+1
    result(s,8)=i
end
%  switch  from -2  to -2__0
if (result(i,7)<0 && result(i,7)>=-2 && b<-2 && flag3==1 && flag4==2)
    flag3=2
    flag4=1
           e=e+1;
    result(e,9)=i
    s=s+1
    result(s,8)=i
end
% end -2 to 0
if (result(i,7)>=0 && b <-2 && flag4==2 && flag3==1)
    flag4=1
    flag3=1
           e=e+1;
    result(e,9)=i
end
% end -2__0 to 0
if (result(i,7)>=0 && b <0 && b>=-2 && flag4==1 && flag3==2)
    flag4=1
    flag3=1
           e=e+1;
    result(e,9)=i
end

if (result(i,7)>0 && result(i,7)<=2 && b <=0 && flag==1)
    flag=2
    s1=s1+1;
    result(s1,11)=i
end
if (result(i,7)>2 && flag2==1 && b<=0 && flag==1 )
    flag2=2 
    s1=s1+1
    result(s1,11)=i
end

if (result(i,7)>2 && b>0 && flag2==1 && flag==2)
    flag2=2 
    flag=1
    e1=e1+1;
    result(e1,12)=i
    s1=s1+1
    result(s1,11)=i
end
if (result(i,7)<=2 && result(i,7)>0 && flag2==2 && flag==1)
    flag2=1
    flag=2
           e1=e1+1;
    result(e1,12)=i
    s1=s1+1
    result(s1,11)=i
end
if (result(i,7)<=0 && flag2==2)
    flag2=1
           e1=e1+1;
    result(e1,12)=i-1
end
if (result(i,7)<=0 && b >0 && flag==2)
    flag=1
          e1=e1+1;
    result(e1,12)=i
end
if (flag==2 && flag2==2 && i==stopf)
          e1=e1+1;
    result(e1,12)=i
end

%if (abs(result(i,5)-result(i-10,5))>=10)
%           e=e+1;
%    result(e,9)=i
%end
%result(i,8)=result(i,7)
%ch1 =(result(i,6)-result(i-3,6))
%if abs(ch1-ch2)>0.11 then 

%ch2 =(result(i,6)-result(i-3,6))

%-[i-1,2]

%end
b=result(i,7)
end
%e1=1;
%result(e1,12)=1;
xxx = cell(s, 1);

r1=cell(s,3)
for v = 1:s
start = result(v,8)
stop = result(v,9)
x1 = result(start:stop, 1)
y1 = result(start:stop, 6)
%for o = start:stop
%x1(o) = result(o,[1])
%y1(o) = result(o,[6])
%end
coeffs = polyfit(x1, y1, 1);
g = polyval(coeffs,x1);
 plot(x1, y1,'r:', x1, g,'b-.')
 grid on
 hold on
r1{v,1} = x1;
r1{v,2} = y1;
r1{v,3} = g;

%  hold off

result(v,10)= coeffs(1)
xxx{v}=coeffs(1)
% % Plot the fitted line
%  clear; clc; 
% 
% x = 0 : 0.01 : pi;
% % make a cosine function with 2% random error on it
% f = cos(x) + 0.02 * rand(1, length(x)); 
% 
% % fit to the data
% p = polyfit(x, f, 4); 
% 
% % evaluate the fit
% g = polyval(p,x); 
% 
% % plot data and fit together
% plot(x, f,'r:', x, g,'b-.')
% legend('noisy data', 'fit')
% grid on
%  
 
end
for v = 1:s
    x1 = r1{v,1}
    y1 = r1{v,2}
    g = r1{v,3}
%    figure();
% plot(x1, y1,'r:', x1, g,'b-.')
end

lenArray = 0;

for v=1:s
    sz = size(r1{v,1});
    lenArray = lenArray + sz(1);
end

xTotal = zeros(lenArray, 1);
yTotal = zeros(lenArray, 1);
gTotal = zeros(lenArray, 1);

start = 1;
for v=1:s
    sz = size(r1{v,1});
    stop = start + sz(1) -1;
    size(r1{v,1})
    size(xTotal(start:stop))
    xTotal(start:stop) = r1{v,1};
    yTotal(start:stop) = r1{v,2};
    gTotal(start:stop) = r1{v,3};
    start = stop + 1;
end

plot(xTotal, yTotal,'r:', xTotal, gTotal,'b-.')


s1=1
for u = 1:s1
start = result(u,11)
stop = result(u,12)
x1 = result(start:stop, 1)
y1 = result(start:stop, 5)
%for o = start:stop
%x1(o) = result(o,[1])
%y1(o) = result(o,[6])
%end
coeffs = polyfit(x1, y1, 1);
result(u,13)= coeffs(1)
yyy{u}=coeffs(1)
end


%-------------------------------------
fid = fopen (dataSave{1}, 'w');

% íàïå÷àòàòü ñòðîêó  ñ íàäïèñüþ The maximum of first column is   
%fprintf(fid,'The maximum of first column is %i\n\n' ,max(result(:,1)))
fprintf(fid,'%4i\t %4i\t %4i\t %4i\t %4i\t %4f\t %4i\t %4i\t %4i\t %4f\t %4i\t %4i\t %4i\t\n',result')

fclose(fid);

%plt =plot(result(:,1),result(:,[2 3 4]));
saveas(gcf, figSave{1},'png');
clear('result');
end


‘————————————————————————————————————————————————————————————————
‘R script to analyse changes in body length in worms killed with tBOOH

graphics.off()
saveplot <- c("g1.png","g2.png","g3.png","g4.png","g5.png","g6.png","g7.png","g8.png","g9.png","g10.png",
              "g11.png","g12.png","g13.png","g14.png","g15.png","g16.png","g17.png","g18.png","g19.png","g20.png") 

savetable <- c("z1.txt","z2.txt","z3.txt","z4.txt","z5.txt","z6.txt","z7.txt","z8.txt","z9.txt","z10.txt",
               "z11.txt","z12.txt","z13.txt","z14.txt","z15.txt","z16.txt","z17.txt","z18.txt","z19.txt","z20.txt") 

my.path <- list("d1.txt", "d2.txt", "d3.txt", "d4.txt", "d5.txt", "d6.txt", "d7.txt", "d8.txt", "d9.txt", "d10.txt", 
                "d11.txt", "d12.txt", "d13.txt", "d14.txt", "d15.txt", "d16.txt", "d17.txt", "d18.txt", "d19.txt","d20.txt")  

my.data <- list()
for (z in 1:length(my.path)){
  my.data[[z]] <- read.delim(my.path[[z]],header=F,stringsAsFactors=F)
  mm1<-my.data[[z]]
  range<-data.frame(V1=seq(1,nrow(mm1), by =5),stringsAsFactors=F)
  
  qq1<-data.frame(range,V2=rep(NA,length(range[,1]),stringsAsFactors=F))
  'time/10'
  qq1$V2 <- qq1$V1/10

  for(i in 1:length(range[,1])){
    for(k in 1:length(mm1[,1])){
      if(range[i,1]==mm1[k,1]){
        qq1[i,3]=mm1[k,2]
        qq1[i,4]=mm1[k,3]
        qq1[i,5]=mm1[k,4]
      }
      else{
      }
    }
  }        
  
  'length of a worm'
  qq1$V6 <- qq1$V4 - qq1$V3  
  'relative length of a worm'
  qq1$V7 <- qq1$V6/qq1[1,6]    
  'relative for fluorescence'
  qq1$V8 <- qq1$V5/qq1[1,6]   
  'analyses data'
  qq1[1,9] <- min(qq1$V3)     
  qq1[2,9] <- max(qq1$V3)
  qq1[3,9] <- qq1[2,9] - qq1[1,9]
  qq1[4,9] <- min(qq1$V4)
  qq1[5,9] <- max(qq1$V4)
  qq1[6,9] <- qq1[5,9] - qq1[4,9]
  'index nachalo Blue Fluor '
  qq1[7,9] <- qq1[min(which(qq1$V5>0)),2]
  'index for min Length'
  qq1[8,9] <- qq1[which.min(qq1$V6),2]
  'Head'
  qq1$V10 <- (qq1$V4-qq1[4,9])/qq1[6,9]
  'Tail'
  qq1$V11 <- (qq1[2,9]-qq1$V3)/qq1[3,9]
  'Relative minLength'
  qq1[10,9] <- min(qq1$V7)
  'Initial length in pixels'
  qq1[12,9] <- qq1[1,6]
  'X Normalized for minLengtqqh'
  qq1$V12 <- qq1$V2 - qq1[8,9] + 0.1
  'X Normalized for Blue Fluor start'
  qq1$V13 <- qq1$V2 - qq1[7,9] + 0.1
  'Index head min'
  qq1[28,9] <- qq1[which.min(qq1$V10),2]
  'Index tail min'
  qq1[29,9] <- qq1[which.min(qq1$V11),2]
  
  bx <- which.min(qq1$V7)
  
  'index for min LENGTH'
  qq1[17,9] <- qq1[bx,2]
  qq1[18,9] <- qq1[bx,7]
  
  '1_A_0.5_of A'
  for (uu1 in 1:length(qq1[,1])){
    if(qq1[uu1,2]<qq1[17,9]){
      qq1[uu1,14]=qq1[uu1,7]}
    else{
      qq1[uu1,14]=10}
  }
  ax <- 1-((1 - qq1[18,9])/2)
  ww <- which.min(abs(qq1$V14 - ax)) 
  
  'ax <- 1-((1 - qq1[18,9])/2)
  ww <- which.min(qq1$V7 > ax)'
  qq1[14,9] <- qq1[ww,2]
  qq1[15,9] <- qq1[ww,7]
  
  '2_D_0.5_of D'
  cx <- qq1[203,7]-((qq1[203,7]-qq1[18,9])/2)
  for (uu in 1:length(qq1[,1])){
    if(qq1[uu,2]>qq1[17,9]){
      qq1[uu,15]=qq1[uu,7]}
    else{
      qq1[uu,15]=10}
  }
  ww2 <- which.min(abs(qq1$V15 - cx)) 
  'ww2 <- which(qq1$V14 < cx)
  ww3 <- max(ww2)'
  qq1[20,9] <- qq1[ww2,2]
  qq1[21,9] <- qq1[ww2,7]
  
  'A'
  qq1[23,9] <- qq1[1,7]-qq1[18,9]
  'B'
  qq1[24,9] <- (qq1[18,9]-qq1[15,9])/(qq1[17,9]-qq1[14,9])
  'C'
  qq1[25,9] <- (qq1[21,9]-qq1[18,9])/(qq1[20,9]-qq1[17,9])
  'D'
  qq1[26,9] <- (qq1[21,9]-qq1[18,9])*2
  
 
 for (u3 in 1:length(qq1[,1])){
   if(u3>190){
     qq1[u3,16]=0}
   else{
     qq1[u3,16]=qq1[u3+6,7]-qq1[u3,7]}
 }
   
  maxCD <- which.min(qq1$V16)
  qq1[31,9] <- maxCD
  qq1[32,9] <- min(qq1$V16)/3
  qq1[33,9] <- qq1[maxCD,2]
  qq1[34,9] <- qq1[maxCD,7]
  qq1[35,9] <- qq1[maxCD+6,2]
  qq1[36,9] <- qq1[maxCD+6,7]
 
  maxCU <- which.max(qq1$V16)
  qq1[38,9] <- maxCU
  qq1[39,9] <- max(qq1$V16)/3
  qq1[40,9] <- qq1[maxCU,2]
  qq1[41,9] <- qq1[maxCU,7]
  qq1[42,9] <- qq1[maxCU+6,2]
  qq1[43,9] <- qq1[maxCU+6,7]
   
   
for (i in 1:3){
    if(mm1[i,8]>0){
      qq1[i,14]=mm1[i,8]
      qq1[i,15]=mm1[i,9]
      qq1[i,17]=mm1[i,10]
    }
    if(mm1[i,11]>0){
      qq1[i,18]=mm1[i,11]
      qq1[i,19]=mm1[i,12]
      qq1[i,20]=mm1[i,13]
    }
  }
  write.table(qq1, savetable[z], sep = "\t", eol = "\n", row.names = FALSE, col.names = FALSE)
  
  png(saveplot[z])
  plot(qq1[,2],qq1[,6], type="n", xlab = "Time, min", ylab = "%, initial length", xlim=c(0, 130), ylim=c(0, 1.3))
  lines(qq1[,2],qq1[,7], col = "black", lwd=3)
  lines(qq1[,2],qq1[,8], col = "blue")
  lines(qq1[,2],qq1[,10], col = "brown")
  lines(qq1[,2],qq1[,11], col = "green")
  segments(qq1[14,9], qq1[15,9], qq1[17,9], qq1[18,9], col= 'red')
  segments(qq1[17,9], qq1[18,9], qq1[20,9], qq1[21,9], col= 'red')
  segments(qq1[33,9], qq1[34,9], qq1[35,9], qq1[36,9], col= 'orange')
  segments(qq1[40,9], qq1[41,9], qq1[42,9], qq1[43,9], col= 'orange')
  title(main = z)
  legend("bottomright", pch = c(15, 15, 15, 15), 
         col = c("black","blue", "brown", "green", "red"), 
         legend = c("Length", "Blue Fluor", "Head", "Tail", "Approx."))
  legend("bottom", legend = c(qq1[24,9],qq1[25,9]))
  png(file = saveplot[z])
  dev.off()
}
graphics.off()

‘————————————————————————————————————————————————————————————————
‘R script to combine results of analyses into a table

graphics.off() 
colors <- c("brown","black","black","black","black","black","black",
            "green","green","green","green",
            "red","red","red","red",
            "blue","blue","blue","blue","blue","blue"
)

bf<-data.frame(V1=seq(-29.9,130.1, by =0.5),stringsAsFactors=F)
temp1<-data.frame(bf,V2=rep(NA,length(bf[,1]),stringsAsFactors=F))
temp1$V2<-round(temp1$V1, 1) 

head<-data.frame(bf,V2=rep(NA,length(bf[,1]),stringsAsFactors=F))
head$V2<-round(head$V1, 1) 

tail<-data.frame(bf,V2=rep(NA,length(bf[,1]),stringsAsFactors=F))
tail$V2<-round(tail$V1, 1) 

temp2<-data.frame(bf,V2=rep(NA,length(bf[,1]),stringsAsFactors=F))
t
)

bf<-data.frame(V1=seq(-29.9,130.1, by =0.5),stringsAsFactors=F)
temp1<-data.frame(bf,V2=rep(NA,length(bf[,1]),stringsAsFactors=F))
temp1$V2<-round(temp1$V1, 1) 

head<-data.frame(bf,V2=rep(NA,length(bf[,1]),stringsAsFactors=F))
head$V2<-round(head$V1, 1) 

tail<-data.frame(bf,V2=rep(NA,length(bf[,1]),stringsAsFactors=F))
tail$V2<-round(tail$V1, 1) 

temp2<-data.frame(bf,V2=rep(NA,length(bf[,1]),stringsAsFactors=F))
temp2$V2<-round(temp2$V1, 1) 
analyses<-data.frame(V1=seq(1,30, by =1),stringsAsFactors=F)


range1<-data.frame(V1=seq(0.1,180.1, by =0.5),stringsAsFactors=F)
combLength<-data.frame(range1,V2=rep(NA,length(range1[,1]),stringsAsFactors=F))
combHead<-data.frame(range1,V2=rep(NA, length(range1[,1]),stringsAsFactors=F))
combTail<-data.frame(range1,V2=rep(NA,length(range1[,1]),stringsAsFactors=F))
combHead
aDeclineSlope<-data.frame(stringsAsFactors=F)
aRaiseSlope<-data.frame(stringsAsFactors=F)

my.path <- list("z1.txt","z2.txt","z3.txt","z4.txt","z5.txt","z6.txt","z7.txt","z8.txt","z9.txt","z10.txt",
                "z11.txt","z12.txt","z13.txt","z14.txt","z15.txt","z16.txt","z17.txt","z18.txt","z19.txt","z20.txt")

my.data <- list()
for (z in 1:length(my.path)){
  my.data[[z]] <- read.delim(my.path[[z]],header=F,stringsAsFactors=F)

  kk1<-my.data[[z]]
 s= z+1
 s1=z+2
  for (i in 1:length(range1[,1])){
    combLength[i,s] = kk1[i,7]
    combHead[i,s]=kk1[i,10]
    combTail[i,s]=kk1[i,11]
    
  }

 'Relative minLength'
 analyses[z,2]<-kk1[10,9]
 'A' 
 analyses[z,3]<-kk1[23,9]
 'B' 
 analyses[z,4]<-kk1[24,9]
 'C' 
 analyses[z,5]<-kk1[25,9]
 'D' 
 analyses[z,6]<-kk1[26,9]
 'Initial length in pixels' 
 analyses[z,7]<-kk1[12,9]
 'Blue fluor index'
 analyses[z,8] <- kk1[7,9]
 'Min length index'
 analyses[z,9] <- kk1[8,9]
 'Head index'
 analyses[z,10] <- kk1[28,9]
 'Tail index'
 analyses[z,11] <- kk1[29,9]
'Maximal decrease for 3 min'
 analyses[z,12] <- kk1[32,9]
 'Maximal increase for 3 min'
 analyses[z,13] <- kk1[39,9]
 
'Blue fluorescence normalized - Length'
for(i in 1:length(temp1[,1])){
  for(k in 1:length(kk1[,1])){
          if(temp1[i,2]==kk1[k,13]){
      temp1[i,s1]=kk1[k,7]
        
    }
    else{
    }
  }
}    

'Blue fluorescence normalized - Head'
for(i in 1:length(head[,1])){
  for(k in 1:length(kk1[,1])){
    if(head[i,2]==kk1[k,13]){
      head[i,s1]=kk1[k,10]
      
    }
    else{
    }
  }
}    

'Blue fluorescence normalized - Tail'
for(i in 1:length(tail[,1])){
  for(k in 1:length(kk1[,1])){
    if(tail[i,2]==kk1[k,13]){
      tail[i,s1]=kk1[k,11]
      
    }
    else{
    }
  }
}    

'min Length normalized'
for(i in 1:length(temp2[,1])){
  for(k in 1:length(kk1[,1])){
    if(temp2[i,2]==kk1[k,12]){
      temp2[i,s1]=kk1[k,7]
    }
    else{
    }
  }
}    

'
for (h in 1:15){
  p =h
  n =h+17
  m =h+32
  aDeclineSlope[n,z]=kk1[h,13]
  aRaiseSlope[n,z]=kk1[h,16]
  aDeclineSlope[m,z]=kk1[h,14]
  aRaiseSlope[m,z]=kk1[h,17]
  aDeclineSlope[p,z]=kk1[h,15]
  aRaiseSlope[p,z]=kk1[h,18]
  
}'
}

write.table(analyses, "analyses.txt", sep = "\t", eol = "\n", row.names = FALSE, col.names = FALSE)
write.table(combLength, "combLength.txt", sep = "\t", eol = "\n", row.names = FALSE, col.names = FALSE)
write.table(combHead, "combHead.txt", sep = "\t", eol = "\n", row.names = FALSE, col.names = FALSE)
write.table(combTail, "combTail.txt", sep = "\t", eol = "\n", row.names = FALSE, col.names = FALSE)    
write.table(temp1, "bf.txt", sep = "\t", eol = "\n", row.names = FALSE, col.names = FALSE) 
write.table(temp2, "mn.txt", sep = "\t", eol = "\n", row.names = FALSE, col.names = FALSE) 
'write.table(aDeclineSlope, "aDeclineSlope.txt", sep = "\t", eol = "\n", row.names = FALSE, col.names = FALSE)
write.table(aRaiseSlope, "aRaiseSlope.txt", sep = "\t", eol = "\n", row.names = FALSE, col.names = FALSE)'

png("combLength.png")
plot(combLength[,1],combLength[,2], type="n", xlab = "Time, min", ylab = "%, initial length", xlim=c(0, 160), ylim=c(0, 1.3))
for (aaa in 1:length(my.path)){
  t=aaa+1
lines(combLength[,1],combLength[,t], col = colors[t])
title(main = "Length")
}
png(file = "combLength.png")
dev.off()
graphics.off() 


png("combHead.png")
plot(combHead[,1],combHead[,2], type="n", xlab = "Time, min", ylab = "%, initial length", xlim=c(0, 160), ylim=c(0, 1.3))
for (aaa in 1:length(my.path)){
  t=aaa+1
  lines(combHead[,1],combHead[,t], col = colors[t])
  title(main = "Head")
}
png(file = "combHead.png")
dev.off()
graphics.off() 

png("combTail.png")
plot(combTail[,1],combTail[,2], type="n", xlab = "Time, min", ylab = "%, initial length", xlim=c(0, 160), ylim=c(0, 1.3))
for (aaa in 1:length(my.path)){
  t=aaa+1
  lines(combHead[,1],combHead[,t], col = colors[t])
  title(main = "Tail")
}
png(file = "combTail.png")
dev.off()
graphics.off() 

png("bf.png")
plot(temp1[,2],temp1[,3], type="n", xlab = "Time, min", ylab = "%, initial length", xlim=c(-30, 160), ylim=c(0, 1.3))
for (aaa in 1:length(my.path)){
  t=aaa+2
  t1=t-1
  lines(temp1[,1],temp1[,t], col = colors[t1])
  title(main = "BF start normalized")
}
png(file = "bf.png")
dev.off()
graphics.off() 

png("bf_head.png")
plot(head[,2],head[,3], type="n", xlab = "Time, min", ylab = "%, initial length", xlim=c(-30, 160), ylim=c(0, 1.3))
for (aaa in 1:length(my.path)){
  t=aaa+2
  t1=t-1
  lines(head[,1],head[,t], col = colors[t1])
  title(main = "BF start normalized _ head")
}
png(file = "bf_head.png")
dev.off()
graphics.off() 

png("bf_tail.png")
plot(tail[,2],tail[,3], type="n", xlab = "Time, min", ylab = "%, initial length", xlim=c(-30, 160), ylim=c(0, 1.3))
for (aaa in 1:length(my.path)){
  t=aaa+2
  t1=t-1
  lines(tail[,1],tail[,t], col = colors[t1])
  title(main = "BF start normalized _ tail")
}
png(file = "bf_tail.png")
dev.off()
graphics.off() 


png("ml.png")
plot(temp2[,2],temp2[,3], type="n", xlab = "Time, min", ylab = "%, initial length", xlim=c(-30, 160), ylim=c(0, 1.3))
for (aaa in 1:length(my.path)){
  t=aaa+2
  t1=t-1
  lines(temp2[,1],temp2[,t], col = colors[t1])
  title(main = "min Length start normalized")
}
png(file = "ml.png")
dev.off()
graphics.off() 
